# Supplementary material for: Pitfalls of Using Imaging Technique in the Presence of Eustachian Valve or Chiari Network: Effects on Right-to-Left Shunt and Related Influencing Factors
Source: Diagnostics (Basel). 2022 Sep 21;12(10):2283. doi: 10.3390/diagnostics12102283 (PMC9600541; doi:10.3390/diagnostics12102283)
Supplement: Supplementary file 1 [file diagnostics-12-02283-s001.zip]

Archive with 2 entries (2 files):
- Manuscript ID diagnostics-1901952 Video S1.mp4
- Manuscript ID diagnostics-1901952 Video S2.mp4
